# Supplementary material for: Theoretical Analysis of Polynuclear Zinc Complexes Isolobally Related to Hydrocarbons
Source: Int J Mol Sci. 2022 Nov 28;23(23):14858. doi: 10.3390/ijms232314858 (PMC9736195; doi:10.3390/ijms232314858)
Supplement: Supplementary file 1 [file ijms-23-14858-s001.zip]

Archive with 1 entries (1 files):
- ijms-2035002-supplementary.pdf
